# Supplementary material for: BAP1 is a haploinsufficient tumor suppressor linking chronic pancreatitis to pancreatic cancer in mice
Source: Nat Commun. 2020 Jun 15;11:3018. doi: 10.1038/s41467-020-16589-8 (PMC7295806; doi:10.1038/s41467-020-16589-8)
Supplement: Supplementary file 3 — Source Data [file 41467_2020_16589_MOESM3_ESM.xlsx]

## Sheet: Fig. 1b
Fig. 1b
		Left
		BAP1	BRCA1	BRCA2	PALB2	RAD51C	ATM	ATR	PRKDC	CHEK2	RAD51	NBN	RAD51B	MRE11
		0.403	1.311	1.154	1.897	0.609	0.879	1.946	1.539	1.035	1.512	1.593	1.07	1.402
		0.198	0.902	0.898	1.115	0.391	0.656	1.005	0.962	0.691	1.126	0.997	0.676	0.809
		0.82	1.903	1.482	3.227	0.949	1.179	3.766	2.461	1.55	2.031	2.542	1.693	2.427
		Right
		PPM1M	WDR82	GLYCTK	DNAH1	BAP1	PHF7	SMEMA3G	TNNC1	NISCH	PBRM1	VHL
		0.686	0.966	0.912	0.81	0.403	0.608	0.775	0.958	0.465	1.085	0.895
		0.47	0.572	0.702	0.632	0.198	0.404	0.648	0.821	0.288	0.688	0.565
		1.002	1.632	1.183	1.037	0.82	0.916	0.926	1.119	0.749	1.71	1.418

## Sheet: Fig. 1c
Fig. 1c
		TCGA-PAAD cohort	days	BAP1_low	BAP1_high			Bailey et al	Months	BAP1 expression
		TCGA-HV-A7OP-01	978		0			icgc_0087	19.8	low
		TCGA-3A-A9J0-01	743		0			icgc_0054	19.87	low
		TCGA-2L-AAQE-01	684		1			icgc_0059	21	low
		TCGA-US-A779-01	511		1			icgc_0321	21.93	low
		TCGA-HV-AA8V-01	920		0			icgc_0486	22.04	low
		TCGA-XN-A8T3-01	951		0			icgc_0115	22.34	low
		TCGA-IB-A6UF-01	666		0			icgc_0315	23.67	low
		TCGA-IB-A7M4-01	483		0			icgc_0393	23.7	low
		TCGA-HV-A5A6-01	2036		1			icgc_0075	24.02	low
		TCGA-2J-AABI-01	969		0			icgc_0141	24.04	low
		TCGA-FB-AAPS-01	228		0			icgc_0522	24.08	low
		TCGA-FB-A545-01	732		1			icgc_0420	24.39	low
		TCGA-2J-AABV-01	652		1			icgc_0417	24.41	low
		TCGA-XD-AAUL-01	498		0			icgc_0309	24.6	low
		TCGA-US-A77J-01	568		1			icgc_0392	24.66	low
		TCGA-2J-AABT-01	319		0			icgc_0066	24.82	low
		TCGA-HV-A5A3-01	128		1			icgc_0207	24.97	low
		TCGA-IB-A6UG-01	41		1			icgc_0303	25.21	low
		TCGA-2J-AAB6-01	293		1			icgc_0188	25.48	low
		TCGA-FB-A4P5-01	179		1			icgc_0518	25.61	low
		TCGA-IB-AAUR-01	338		0			icgc_0063	25.67	high
		TCGA-HV-A5A4-01	232		0			icgc_0033	26.04	high
		TCGA-XD-AAUI-01	366		1			icgc_0227	26.07	high
		TCGA-US-A774-01	695		1			icgc_0503	26.55	high
		TCGA-IB-AAUM-01	8		0			icgc_0354	26.58	high
		TCGA-IB-AAUP-01	431		0			icgc_0114	26.59	high
		TCGA-Q3-A5QY-01	416		0			icgc_0215	26.91	high
		TCGA-IB-7651-01	603		1			icgc_0365	26.98	high
		TCGA-FB-A78T-01	375		1			icgc_0124	27.03	high
		TCGA-HZ-A77P-01	330		0			icgc_0026	27.27	high
		TCGA-HZ-8005-01	120		1			icgc_0143	27.34	high
		TCGA-RB-A7B8-01	466		1			icgc_0031	27.46	high
		TCGA-US-A77E-01	430		1			icgc_0006	27.68	high
		TCGA-2J-AABE-01	676		0			icgc_0025	27.81	high
		TCGA-PZ-A5RE-01	470		1			icgc_0224	28.14	high
		TCGA-HZ-A77Q-01	33		0			icgc_0391	28.15	high
		TCGA-HZ-8001-01	706		0			icgc_0144	28.37	high
		TCGA-HZ-A4BH-01	194		0			icgc_0135	28.48	high
		TCGA-2J-AAB9-01	627		1			icgc_0020	28.92	high
		TCGA-HZ-A49H-01	491		0			icgc_0212	29.02	high
		TCGA-F2-A8YN-01	517		0			icgc_0415	29.55	high
		TCGA-2J-AABR-01	438		0			icgc_0053	29.62	high
		TCGA-IB-A5SQ-01	219		1			icgc_0067	29.69	high
		TCGA-XD-AAUG-01	420		0			icgc_0507	29.72	high
		TCGA-3A-A9IX-01	1037		0			icgc_0419	29.94	high
		TCGA-IB-A5ST-01	635		0			icgc_0007	30.54	high
		TCGA-S4-A8RP-01	702		1			icgc_0103	30.98	high
		TCGA-FB-AAQ2-01	153		1			icgc_0412	31.09	high
		TCGA-H6-A45N-01	421		1			icgc_0146	31.29	high
		TCGA-F2-A44G-01	233		1			icgc_0192	31.49	high
		TCGA-3A-A9I7-01	1323		0			icgc_0139	31.5	high
		TCGA-2J-AABH-01	1287		0			icgc_0395	31.82	high
		TCGA-IB-AAUS-01	225		0			icgc_0214	32.41	high
		TCGA-FB-A4P6-01	767		0			icgc_0051	32.53	high
		TCGA-Z5-AAPL-01	467		0			icgc_0406	32.72	high
		TCGA-HV-A7OL-01	252		0			icgc_0134	32.87	high
		TCGA-YH-A8SY-01	388		0			icgc_0502	33.01	high
		TCGA-HV-A5A5-01	289		0			icgc_0150	33.23	high
		TCGA-3A-A9IH-01	1021		0			icgc_0301	33.3	high
		TCGA-LB-A9Q5-01	313		1			icgc_0296	33.4	high
		TCGA-IB-A5SS-01	460		1			icgc_0061	33.44	high
		TCGA-FB-A5VM-01	498		1			icgc_0055	33.56	high
		TCGA-IB-7889-01	481		1			icgc_0201	33.59	high
		TCGA-OE-A75W-01	267		1			icgc_0199	33.82	high
		TCGA-3A-A9IC-01	738		1			icgc_0338	33.94	high
		TCGA-IB-AAUN-01	144		1			icgc_0312	33.98	high
		TCGA-IB-AAUT-01	287		0			icgc_0536	34.02	high
		TCGA-FB-AAPY-01	1059		1			icgc_0235	34.13	high
		TCGA-HZ-8636-01	545		1			icgc_0206	34.29	high
		TCGA-US-A77G-01	12		1			icgc_0205	34.87	high
		TCGA-LB-A8F3-01	379		0			icgc_0313	34.94	high
		TCGA-Q3-AA2A-01	95		0			icgc_0295	35.49	high
		TCGA-S4-A8RM-01	737		0			icgc_0109	35.63	high
		TCGA-3A-A9I9-01	634		1			icgc_0535	35.8	high
		TCGA-F2-6879-01	334		1			icgc_0088	35.88	high
		TCGA-XD-AAUH-01	395		0			icgc_0304	35.88	high
		TCGA-IB-AAUQ-01	183		1			icgc_0223	35.89	high
		TCGA-IB-A5SO-01	365		1			icgc_0108	36.3	high
		TCGA-HZ-A77O-01	160		1			icgc_0105	36.49	high
		TCGA-2J-AABA-01	607		1			icgc_0169	36.64	high
		TCGA-HZ-8002-01	366		1			icgc_0230	36.69	high
		TCGA-L1-A7W4-01	278		1			icgc_0052	36.72	high
		TCGA-F2-A44H-01	586		0			icgc_0048	36.95	high
		TCGA-IB-7890-01	598		1			icgc_0099	36.95	high
		TCGA-HZ-8003-01	596		1			icgc_0153	37.38	high
		TCGA-3A-A9IU-01	458		1			icgc_0140	37.88	high
		TCGA-XN-A8T5-01	720		0			icgc_0021	38.2	high
		TCGA-2J-AABF-01	691		1			icgc_0326	39.73	high
		TCGA-IB-7893-01	117		1			icgc_0521	40.36	high
		TCGA-FB-AAPZ-01	716		0			icgc_0037	41.31	high
		TCGA-HZ-7919-01	593		1			icgc_0185	41.52	high
		TCGA-3E-AAAZ-01	2182		1			icgc_0526	44.03	high
		TCGA-M8-A5N4-01	584		0			icgc_0009	44.66	high
		TCGA-IB-A7LX-01	250		1			icgc_0300	47.28	high
		TCGA-HZ-A4BK-01	657		0			icgc_0543	47.82	high
		TCGA-IB-7885-01	1257		0			icgc_0149	53.38	high
		TCGA-IB-8126-01	462		0
		TCGA-2J-AABU-01	277		1
		TCGA-HZ-A9TJ-01	603		0
		TCGA-HZ-A49G-01	660		0
		TCGA-2J-AAB4-01	729		0
		TCGA-2J-AABO-01	440		0
		TCGA-HZ-A49I-01	308		1
		TCGA-H6-8124-01	392		0
		TCGA-2J-AAB1-01	66		1
		TCGA-3E-AAAY-01	2285		0
		TCGA-2J-AAB8-01	80		0
		TCGA-HZ-7925-01	614		1
		TCGA-HZ-8315-01	299		1
		TCGA-HZ-7918-01	969		0
		TCGA-FB-AAPP-01	485		1
		TCGA-IB-7891-01	913		1
		TCGA-S4-A8RO-01	525		0
		TCGA-LB-A7SX-01	393		1
		TCGA-RB-AA9M-01	286		0
		TCGA-FB-AAQ0-01	473		1
		TCGA-HZ-7926-01	518		1
		TCGA-HZ-8317-01	378		1
		TCGA-2L-AAQI-01	103		1
		TCGA-2L-AAQL-01	292		1
		TCGA-HZ-7922-01	4		0
		TCGA-IB-A5SP-01	482		0
		TCGA-IB-7652-01	1116		0
		TCGA-FB-AAPU-01	381		1
		TCGA-3A-A9IB-01	224		1
		TCGA-3A-A9I5-01	1794		0
		TCGA-2J-AABK-01	484		0
		TCGA-US-A776-01	1216		0
		TCGA-YB-A89D-01	350		0
		TCGA-IB-7888-01	1332		1
		TCGA-IB-8127-01	522		0
		TCGA-IB-7649-01	467		1
		TCGA-IB-7645-01	1502		1
		TCGA-YY-A8LH-01	2016		0
		TCGA-H8-A6C1-01	671	0
		TCGA-2L-AAQJ-01	394	1
		TCGA-HZ-8519-01	454	0
		TCGA-IB-7644-01	394	1
		TCGA-2L-AAQA-01	143	1
		TCGA-IB-7897-01	486	1
		TCGA-3A-A9IZ-01	308	1
		TCGA-IB-AAUU-01	245	0
		TCGA-IB-7887-01	110	1
		TCGA-IB-AAUO-01	239	1
		TCGA-F2-A7TX-01	95	1
		TCGA-FB-AAQ3-01	31	1
		TCGA-IB-7647-01	666	1
		TCGA-IB-7886-01	123	1
		TCGA-HV-AA8X-01	532	1
		TCGA-FB-AAQ1-01	123	1
		TCGA-IB-7646-01	145	1
		TCGA-FB-AAQ6-01	244	1
		TCGA-FB-AAPQ-01	1130	1
		TCGA-HZ-8637-01	517	1
		TCGA-HZ-A8P1-01	7	0

## Sheet: Fig. 1d
Fig. 1d
		Fraction of genome with CAN				Number of mutations
		HET_loss	Diploid			HET_loss	Diploid
		0.176644	0.611972			41	35
		0.256075	0.0902452			43	80
		0.567854	0.112671			118	44
		0.14543	0.1927			55	55
		0.116251	0.144079			88	72
		0.356511	0.18173			35	56
		0.150141	0.228779			40	54
		0.0486616	0.268837			52	92
		0.452521	0.0273927			68	97
		0.144746	0.224792			55	43
		0.313985	0.214628			30	36
		0.188497	0.270686			60	80
		0.0662178	0.00414405			62	164
		0.428042	0.00161339			87	87
		0.217935	0.078008			41	57
		0.30109	0.323682			46	40
		0.647067	0.000982109			41	28
		0.0240427	0.0349554			15	30
		0.169326	0.129108			56	77
		0.224986	0.226153			61	49
		0.274956	0.250111			105	34
		6.9512e-05	0.247039			42	134
		0.278231	0.182091			68	50
		0.235006	0.115336			69	84
		0.130541	0.192386			30	30
		0.203773	0.150127			55	48
		0.216789	0.0324452			62	45
		0.233019	0.313388			43	57
		0.272748	0.292882			101	85
		0.165552	0.293078			57	58
		0.231486	0.081071			46	84
		0.20998	0.202016			27	43
		0.0513707	5.5829e-05			86	37
		0.257229	0.395094			61	55
		0.254158	0.00203639			54	49
		0.119779	3.3991e-05			60	61
		0.0215584	0.00297362			53	58
		0.0298741	4.4577e-05			14	32
		0.0676715	0.282693			44	58
		0.0035986	0.251668			41	40
		0.0120499	0.00174927			23	47
		0.000344826	0.140934			41	38
		0.18936	0.0977478				125
		0.0261554	0.0444503				51
		0.201139	0.151805				36
		0.117706	0.340769				29
			0.226057				47
			0.00403943				43
			0.320684				40
			8.4472e-05				38
			0.256502				47
			0.000157912				52
			0.0238164				50
			0.240112				53
			0.00373852				39
			0.214337				28
			0.0218149				48
			0.191363				58
			0.089807				61
			0.0332559				57
			0.164946				61
			0.00278445				34
			0.124582				88
			0.167546				30
			0.00717344				29
			0.0696768				23
			0.00427609				32
			0.00100514				37
			0.000311787				38
			0.000327917				46
			0.0756609				37
			4.7e-05				35
			5.0214e-05				35
			0.260433				19
			0.0977085				46
			0.000538306				33
			1.6108e-05				28
			0.0841652				37
			4.3601e-05				42
			5.7765e-05				18
			0.0014015				48
			1.5727e-05				49
			0.00330735				32
			1.7637e-05				52
			2.1806e-05				40
			2.7658e-05				30
			0.00481264				32
			2.1645e-05				40
			1.9574e-05				31
			0.0012712				28
			0.0177727				35
			0.000974814				56
			5.104e-06				36
			0.00268214				30
			4.7452e-05				88
			1.9535e-05				63
			0.153962				28
			0.0789768				28
			1.5358e-05				27
			0.000162248				36
			5.7004e-05
			8.0791e-05
			4.23e-05
			4.5601e-05

## Sheet: Fig. 1e
Fig. 1e
			YES	NO	Total
		HET_loss	15	23	38
		Diploid	7	79	86
		Total	22	102	124

## Sheet: Fig. 2c
Fig. 2c
		Amylase					Lipase
		WT	HET	KO			WT	HET	KO
		588.424	1163.08	2998.64			6.33413	20.8724	32.7813
		1114.53	1169.6	3827.65			8.4373	33.0701	35.2577
		1396.42	1031.92	3701.56			10.1858	22.2791	35.2308
		829.011	1192.79	4128.39			10.9677	19.2596	34.8566
		906.55	1268.88	1720.34			14.5472	25.429	35.9526
		984.813					15.8741	19.7879	23.0461

## Sheet: Fig. 2e
Fig. 2e
		% Pancreatitis Area
		WT	HET	KO
		0	5.92673	32.845
		0	6.97545	18.8568
		0	14.2007	50.8693
		0	4.36186	55.3783
		0	5.34395	75.0494
		0		28.5727
				42.5606
				37.1789

## Sheet: Fig. 3a
Fig. 3a
		WT	HET	KO
		0.258	0.832	6.716
		0	1.392	6.261
		0	3.341	8.258
			0.427	9.142
				10.882
				8.237

## Sheet: Fig. 3b
Fig. 3b
		WT	HET	KO
		0	1.074	9.669
		0	2.217	11.818
		0	2.148	6.446
			1.428	12.892
				15.041

## Sheet: Fig. 3c
Fig. 3c
		WT	HET	KO
		0	1.253	5.05
		0	1.227	6.312
		0	0.331	6.281
				6.912
				10.097
				4.62

## Sheet: Fig.4a
Fig. 4a
		Pdx1Cre Cohort					Ptf1αCre Cohort
		weeks	BAP1 WT_Kras	BAP1 LL_Kras	BAP1 Het_Kras		weeks	BAP1 WT_Kras	BAP1 LL_Kras	BAP1 Het_Kras
		60	0				60	0
		60	0				60	0
		52	0				60	0
		52	0				52	0
		52	0				52	0
		52	1				52	0
		52	0				52	0
		56	0				30.14		1
		54	0				34.43		1
		7.43		1			33.14		1
		9.71		1			27		1
		10.14		1			30.57		1
		10.14		1			34		1
		15		1			33		1
		21		1			52.57			1
		10.14		1			52.86			1
		10		1			49.71			1
		8.57		1			42			1
		14.1		1			42.86			1
		19.29			1
		14.86			1
		19.86			1
		42			1
		38.43			1
		42.14			1
		38.29			1
		43			1
		47			1

[truncated: 40 more sheets: Fig. 5b, Fig. 5c, Fig. 5d, Fig. 5h, Fig. 6c, Fig. 6f, Fig. 7a, Fig. 7b, Fig. 7c, Fig. 7d, Fig. 7e, Fig. S1b, Fig. S1c, Fig. S1g, Fig. S1h, Fig. S2b, Fig. S2d, Fig. S2e, Fig. S2i, Fig.S3a …]
